# Supplementary material for: Frost Tolerance Increases With Plant Height Among Co‐Occurring Alpine Species in the Central Tibetan Plateau
Source: Ecol Evol. 2026 Apr 29;16(5):e73512. doi: 10.1002/ece3.73512 (PMC13126090; doi:10.1002/ece3.73512)
Supplement: Supplementary file 1 — Data S1: LT50ANDTRAITS. [file ECE3-16-e73512-s001.csv]

Year	Species	Replicate	LT50	H	SLA	LDMC	C	N	P	K
2021	Carex moorcroftii	1	-9.998984118	3.3	83.949	0.438	45.66	2.1	0.247	1.55
2021	Carex moorcroftii	2	-9.676618932	5.267	67.234	0.416	46.01	2.04	0.231	1.56
2021	Carex moorcroftii	3	-7.342101552	5.767	72.865	0.309	45.56	2	0.235	1.5
2021	Carex moorcroftii	4	-7.764675136	4.6	79.861	0.361	46.04	2.07	0.221	1.68
2021	Carex moorcroftii	5	-8.012331422	5.867	71.019	0.389	45.88	1.89	0.21	1.48
2021	Elymus nutans	1	-2.650354023	7.133	125.785	0.366	46.11	2.48	0.273	1.77
2021	Elymus nutans	2	-2.068764611	4.967	114.165	0.365	45.64	2.5	0.162	1.79
2021	Elymus nutans	3	0.396969748	9.467	119.482	0.361	45.49	2.31	0.211	1.68
2021	Elymus nutans	4	0.249611095	10.333	133.352	0.338	43.89	2.19	0.259	1.45
2021	Elymus nutans	5	-1.237999878	6.433	128.303	0.373	46.95	2.46	0.282	1.8
2021	Lagotis brachystachya	1	-5.820884818	2.2	87.08	0.22	50.61	2.39	0.261	2.08
2021	Lagotis brachystachya	2	-6.958550789	3.567	77.204	0.248	46.69	2.29	0.268	2.3
2021	Lagotis brachystachya	3	-5.90912569	3.133	115.862	0.16	46.19	2.2	0.266	2.12
2021	Lagotis brachystachya	4	-5.58860027	2.633	69.474	0.255	46.94	2.26	0.319	2.2
2021	Lagotis brachystachya	5	-6.415552204	2.167	86.415	0.192	46.64	2.29	0.254	1.86
2021	Lancea tibetica	1	1.563415958	0.367	135.281	0.222	54.49	1.7	0.234	2.14
2021	Lancea tibetica	2	-2.079202317	0.7	135.737	0.218	46.47	1.51	0.208	2.16
2021	Lancea tibetica	3	2.479313418	0.833	118.15	0.227	42.8	1.42	0.231	2.1
2021	Lancea tibetica	4	0.065382504	0.6	132.28	0.217	44.11	1.41	0.229	2.02
2021	Lancea tibetica	5	-0.645832995	0.567	113.075	0.25	43.7	1.31	0.231	2.02
2021	Oxytropis proboscidea	1	-18.88606256	3.7	81.793	0.305	41.29	2.55	0.294	1.05
2021	Oxytropis proboscidea	2	-20.93667269	3.167	87.491	0.347	40.6	2.5	0.317	1.03
2021	Oxytropis proboscidea	3	-23.97074392	1.7	78.372	0.41	43.98	2.51	0.279	1.36
2021	Oxytropis proboscidea	4	-19.68393687	1.967	78.758	0.304	46.91	2.45	0.284	1.45
2021	Oxytropis proboscidea	5	-19.48817497	2.133	86.366	0.305	40.27	2.35	0.298	1.55
2021	Lamiophlomis rotata	1	-4.330687258	1.2	89.46	0.171	42.43	2.07	0.304	4.17
2021	Lamiophlomis rotata	2	-3.659931153	2.033	108.506	0.123	42.09	1.95	0.33	3.89
2021	Lamiophlomis rotata	3	-3.481136585	2.533	75.351	0.174	42.26	1.95	0.277	4.16
2021	Lamiophlomis rotata	4	-3.514785471	1.833	96.302	0.136	41.95	1.96	0.278	3.93
2021	Lamiophlomis rotata	5	NA	5.333	85.249	0.156	42.21	1.94	0.18	3.85
2021	Saussurea stoliczkai	1	-0.979814075	2.633	97.744	0.262	44.43	2.45	0.36	2.28
2021	Saussurea stoliczkai	2	7.107959242	1.867	106.7	0.2	44.1	2.37	0.381	2.36
2021	Saussurea stoliczkai	3	-2.296780013	1.133	120.019	0.221	44.25	2.37	0.31	2.32
2021	Saussurea stoliczkai	4	-5.911079658	1.467	101.429	0.231	44.44	2.38	0.376	2.36
2021	Saussurea stoliczkai	5	-4.408993048	2.2	101.438	0.235	43.84	2.4	0.341	2.07
2021	Leontopodium pusillum	1	-6.3724764	0.8	183.536	0.262	42.69	2.24	0.249	3.52
2021	Leontopodium pusillum	2	-6.680428612	1.667	199.077	0.271	42.56	2.2	0.194	3.56
2021	Leontopodium pusillum	3	-8.280959628	1.233	165.683	0.292	43.07	2.13	0.281	3.24
2021	Leontopodium pusillum	4	-7.513157565	1.033	180.652	0.256	43	2.2	0.254	3.22
2021	Leontopodium pusillum	5	-6.16679079	1.433	219.773	0.222	43.27	2.19	0.231	3.45
2021	Aster hispidus	1	-4.818203399	1.267	97.4	0.247	36.59	2.58	0.498	2.46
2021	Aster hispidus	2	-4.046570202	0.9	92.061	0.249	36.52	2.57	0.519	3.05
2021	Aster hispidus	3	-5.131669581	1.467	88	0.245	42.15	2.93	0.465	2.8
2021	Aster hispidus	4	-3.725883294	1.133	74.804	0.272	42.84	2.81	0.322	3.19
2021	Aster hispidus	5	-4.839187382	1.6	96.06	0.263	42.43	2.7	0.355	3.15
2021	Thalictrum alpinum	1	0.924755204	1.833	164	0.286	44.46	2.08	NA	1.77
2021	Thalictrum alpinum	2	5.169099585	1.267	148.222	0.207	43.76	2.11	0.313	1.88
2021	Thalictrum alpinum	3	-0.601400237	1.067	122.512	0.309	44.29	1.99	0.332	1.89
2021	Thalictrum alpinum	4	3.632821213	0.367	126.289	0.306	44.37	1.98	0.27	1.91
2021	Thalictrum alpinum	5	NA	0.933	140.541	0.294	43.85	2.19	0.309	1.85
2021	Veronica ciliata	1	-4.774591725	2.6	94.706	0.279	45.93	1.94	0.284	2.13
2021	Veronica ciliata	2	-4.884522057	2.6	126	0.217	45.65	1.92	0.289	2.11
2021	Veronica ciliata	3	-2.969591037	4.267	171.667	0.182	45.87	1.9	0.274	1.89
2021	Veronica ciliata	4	-4.290384358	3.467	186.455	0.25	46.49	1.94	0.294	1.85
2021	Veronica ciliata	5	-4.470430188	2.133	97.25	0.267	46.12	1.93	0.198	1.93
2021	Gentiana parvula	1	-6.947261233	3.567	94.152	0.133	44.37	2.51	0.272	2.95
2021	Gentiana parvula	2	-5.422043868	2.267	108.381	0.124	43.16	2.54	0.318	2.66
2021	Gentiana parvula	3	-7.354159453	2.067	106.917	0.239	42.58	2.48	0.288	2.79
2021	Gentiana parvula	4	-5.85039568	1.633	88.941	0.125	43.14	2.36	0.318	2.84
2021	Gentiana parvula	5	-6.796034002	1.133	123.476	0.226	42.49	2.49	0.353	2.85
2021	Aster diplostephioides	1	-4.045590715	3.133	104.205	0.201	44.53	2.97	0.27	4.34
2021	Aster diplostephioides	2	-5.94239665	2.333	111.792	0.205	44.08	2.99	0.198	4.41
2021	Aster diplostephioides	3	-4.545308469	2.667	106.206	0.203	44.7	2.73	0.231	4.26
2021	Aster diplostephioides	4	-6.047314683	2.367	109.423	0.202	44.66	2.51	0.24	4.39
2021	Aster diplostephioides	5	-5.853858057	2.533	104.214	0.191	44.62	3.06	0.215	4.41
2021	Potentilla fruticosa var. pumila	1	-14.42968126	7.2	52.3	0.3	37.43	2.02	0.324	0.93
2021	Potentilla fruticosa var. pumila	2	-15.68672231	8.3	39.349	0.376	42.83	2.16	0.366	1.06
2021	Potentilla fruticosa var. pumila	3	-15.10268355	6.167	39.925	0.363	43.63	1.57	0.324	0.79
2021	Potentilla fruticosa var. pumila	4	-14.60649733	5.133	48.775	0.348	42.23	2.02	0.315	0.97
2021	Potentilla fruticosa var. pumila	5	NA	5.733	41.582	0.361	48.12	1.72	0.319	0.81
2022	Kobresia pygmaea	1	-8.260649258	1.7	115.2631579	0.418	38.041	1.489	0.338	1.01
2022	Kobresia pygmaea	2	-0.189719559	1.5	42.46973366	NA	36.525	1.085	0.297	0.83
2022	Kobresia pygmaea	3	-4.290118248	1.8	117.761194	0.386538462	36.283	1.071	0.271	0.83
2022	Kobresia pygmaea	4	-9.586181696	2.366666667	105.7608696	0.334545455	38.39	1.218	0.258	0.86
2022	Kobresia pygmaea	5	-3.998058235	1.866666667	110.0892857	0.373333333	37.423	1.219	0.254	0.82
2022	Kobresia humili	1	-8.122946331	1.966666667	88.01346801	0.378343949	44.407	1.142	0.234	0.94
2022	Kobresia humili	2	-5.26216272	2.166666667	88.13953488	0.275641026	44.528	1.15	0.231	0.98
2022	Kobresia humili	3	-0.326362817	1.933333333	84.86090776	0.325238095	42.612	1.012	0.286	0.96
2022	Kobresia humili	4	NA	2.5	97.2519084	0.272916667	41.737	1.023	0.26	0.9
2022	Kobresia humili	5	-1.795814599	1.466666667	76.40253566	0.309313725	44.374	1.215	0.289	0.97
2022	Carex moorcroftii	1	-15.78905012	4.633333333	76.66015625	0.263917526	44.104	1.429	0.287	1.35
2022	Carex moorcroftii	2	NA	4.3	69.08496732	0.325531915	43.767	1.399	0.293	1.43
2022	Carex moorcroftii	3	-20.29530758	5.533333333	69.16824197	0.199622642	42.451	1.354	0.227	1.39
2022	Carex moorcroftii	4	NA	5.6	78.52551985	0.269897959	43.633	1.304	0.236	1.47
2022	Carex moorcroftii	5	-12.27212854	4.733333333	87.43727599	0.203278689	45.433	1.382	0.287	1.38
2022	Stipa purpurea	1	-4.047593703	11.5	72.04804046	0.491304348	37.139	1.097	0.257	0.82
2022	Stipa purpurea	2	-0.478983156	16.46666667	71.56914894	0.395789474	39.948	1.379	0.334	0.93
2022	Stipa purpurea	3	-0.487865988	18.26666667	79.93939394	0.458333333	37.121	1.077	0.371	0.8
2022	Stipa purpurea	4	-3.457570507	19.56666667	NA	0.126570048	39.229	1.267	0.343	0.95
2022	Stipa purpurea	5	-7.022850337	16.53333333	19.71608833	NA	38.836	1.281	0.244	0.95
2022	Elymus nutans	1	2.710470156	12.63333333	95.97475456	0.347804878	44.811	1.947	0.295	1.4
2022	Elymus nutans	2	-2.783491561	11.56666667	98.45253576	0.361032864	41.745	1.848	0.355	1.48
2022	Elymus nutans	3	-3.586632744	8.483333333	116.8035516	0.363306452	44.259	1.878	0.284	1.48
2022	Elymus nutans	4	0.699613531	12.46666667	137.8003697	0.305649718	43.844	2.053	0.307	1.46
2022	Elymus nutans	5	0.864813253	13.83333333	132.9829985	0.351630435	43.205	2.029	0.285	1.44
2022	Lagotis brachystachya	1	-20.3967652	3.133333333	91.51101784	0.233578431	44.415	1.614	0.29037515	1.860712387
2022	Lagotis brachystachya	2	-22.68863857	2.833333333	86.76401869	0.26918239	45.038	1.614	0.29231468	1.879895561
2022	Lagotis brachystachya	3	-16.27293241	3.366666667	63.68055556	0.272555205	44.454	1.585	0.29862998	1.875
2022	Lagotis brachystachya	4	-16.39375348	3.233333333	72.16831683	0.272237197	44.605	1.585	0.37951363	1.966101695
2022	Lagotis brachystachya	5	-15.3073214	3.466666667	77.78668805	0.26197479	42.674	1.514	0.25212909	1.844818231
2022	Lancea tibetica	1	-8.492500746	0.766666667	101.205036	0.21221374	46.616	1.482	0.268	1.71
2022	Lancea tibetica	2	-2.899397557	0.7	101.8297101	0.192334495	45.714	1.453	0.354	1.73
2022	Lancea tibetica	3	-10.09564917	0.733333333	101.65	0.169971671	46.604	1.454	0.294	1.7
2022	Lancea tibetica	4	-0.075848058	0.933333333	111.7791411	0.236231884	46.933	1.508	0.328	1.72
2022	Lancea tibetica	5	NA	0.5	109.6613546	0.198418972	46.601	1.52	0.268	1.71
2022	Potentilla saundersiana	1	-6.600153757	1.433333333	131.4285714	0.111810261	43.866	1.607	0.336	1.41
2022	Potentilla saundersiana	2	-7.849995625	1.533333333	123.3303651	0.106647673	43.727	1.576	0.357	1.56
2022	Potentilla saundersiana	3	-2.61840051	1.033333333	124.4337607	0.115129151	43.274	1.579	0.335	1.44
2022	Potentilla saundersiana	4	1.387842396	1.933333333	126.1572536	0.12153432	43.152	1.585	0.348	1.47
2022	Potentilla saundersiana	5	-3.504555075	1.4	124.5656566	0.107491857	44.473	1.673	0.384	1.5
2022	Potentilla bifurca	1	-11.43101922	2.533333333	92.62483995	0.347884187	49.149	1.716	0.262	1.16
2022	Potentilla bifurca	2	-14.61892857	3.2	114.5347928	0.388753799	43.995	1.493	0.316	1.31
2022	Potentilla bifurca	3	-10.83514105	2.466666667	107.4400871	0.388983051	45.875	1.565	0.284	1.14
2022	Potentilla bifurca	4	-15.24884487	1.666666667	124.270557	0.249668874	44.791	1.55	0.226	1.09
2022	Potentilla bifurca	5	-12.7312523	2.4	108.0931403	0.506050955	44.711	1.573	0.164	1.09
2022	Potentilla multifida	1	-17.09447145	4.566666667	103.2544861	0.360588235	45.176	2.135	0.377	1.08
2022	Potentilla multifida	2	-15.06336765	3.766666667	93.88508892	0.382722513	44.649	2.124	0.409	1.39
2022	Potentilla multifida	3	-16.93911857	3.366666667	102.1589689	0.359459459	46.58	2.194	0.419	1.34
2022	Potentilla multifida	4	-18.64637972	3.533333333	100.2646816	0.356637168	45.255	2.135	0.464	1.28
2022	Potentilla multifida	5	-17.02413647	3.633333333	105.8909574	0.321367521	45.381	2.19	0.382	1.32
2022	Oxytropis proboscidea	1	-30.39620827	2.1	96.37801832	0.260520607	44.321	2.458	0.279	1.24
2022	Oxytropis proboscidea	2	-25.64684989	3.5	94.75660066	0.273898305	48.19	2.777	0.369	1.52
2022	Oxytropis proboscidea	3	NA	3.066666667	83.08953342	0.27630662	46.202	2.564	0.359	1.23
2022	Oxytropis proboscidea	4	-20.51485302	2.933333333	95.97574421	0.273604827	47.298	2.468	0.261	1.27
2022	Oxytropis proboscidea	5	-31.04454631	3.666666667	86.35907723	0.283641536	44.013	2.432	0.343	1.31
2022	Lamiophlomis rotata	1	-3.700310275	2.466666667	81.39593909	0.208150943	41.979	1.465	0.234	3.01
2022	Lamiophlomis rotata	2	-3.119226434	1.933333333	95	0.172201722	42.324	1.49	0.247	2.95
2022	Lamiophlomis rotata	3	-5.06860531	1.8	88.29939461	0.167465438	42.058	1.46	0.248	2.83
2022	Lamiophlomis rotata	4	-4.655442989	2.066666667	103.8451935	0.174700109	41.968	1.423	0.295	2.62
2022	Lamiophlomis rotata	5	-2.015814223	1.766666667	83.09485531	0.161558442	42.075	1.432	0.227	3.37
2022	Saussurea stoliczkai	1	-8.101798736	1.8	99.25045704	0.168307692	44.898	1.979	0.381	1.94
2022	Saussurea stoliczkai	2	-11.08927805	2.2	97.64828304	0.170088496	43.628	1.899	0.363	1.97
2022	Saussurea stoliczkai	3	-7.742459786	1.066666667	128.2861635	0.205825243	44.381	1.933	0.34	1.68
2022	Saussurea stoliczkai	4	-8.689588444	1.266666667	99.62014864	0.220582878	40.096	1.684	0.325	1.57
2022	Saussurea stoliczkai	5	-4.509553333	1.866666667	111.5915493	0.214501511	44.246	1.914	0.355	1.75
2022	Leontopodium pusillum	1	-8.167363921	0.8	144.7368421	0.174712644	37.945	1.474	0.387	2.3
2022	Leontopodium pusillum	2	-4.231144802	1.033333333	142.9094077	0.191973244	37.714	1.78	0.406	2.49
2022	Leontopodium pusillum	3	-4.957492766	1.033333333	170.2702703	0.14368932	35.495	1.501	0.449	2.06
2022	Leontopodium pusillum	4	-8.039916769	0.6	149.8582996	0.220535714	38.243	1.798	0.4	2.53
2022	Leontopodium pusillum	5	-5.247296957	0.866666667	154.9653979	0.223166023	33.736	1.304	0.283	1.56
2022	Aster hispidus	1	-4.345166601	2.333333333	165.9099804	0.143943662	40.822	2.082	0.404	2.78
2022	Aster hispidus	2	-4.554399414	2.8	180.7775378	0.160207612	37.014	2.057	0.467	2.73
2022	Aster hispidus	3	-1.001004047	2	171.2713472	0.171103896	38.643	2.101	0.526	2.72
2022	Aster hispidus	4	-3.799528899	1.8	166.4615385	0.132113821	37.197	2.095	0.404	2.9
2022	Aster hispidus	5	-2.731949126	1.8	175.2083333	0.134078212	35.229	2.017	0.453	2.77
2022	Thalictrum alpinum	1	0.639748165	0.633333333	121.6153846	0.333333333	39.822	1.503	0.29	1.2
2022	Thalictrum alpinum	2	-1.071941285	0.166666667	125.7103448	0.245762712	37.659	1.476	0.333	1.22
2022	Thalictrum alpinum	3	-5.385997873	0.266666667	126.0683761	0.251072961	43.538	1.482	0.229	1.34
2022	Thalictrum alpinum	4	-3.37575271	0.7	130.2884615	0.263959391	40.662	1.504	0.291	1.32
2022	Thalictrum alpinum	5	-1.894080391	0.666666667	117.7079796	0.284541063	40.465	1.586	0.311	1.3
2022	Veronica ciliata	1	-17.26465015	2.966666667	156.3380282	0.241496599	45.18	1.79	0.279	1.71
2022	Veronica ciliata	2	-20.63768199	3.7	145.8928571	0.258959538	44.886	1.762	0.314	1.87
2022	Veronica ciliata	3	-34.03335789	2.3	148.3168317	0.246341463	45.371	1.781	0.331	1.75
2022	Veronica ciliata	4	-30.9392633	3.066666667	172.5	0.205309735	45.359	1.791	0.304	1.79
2022	Veronica ciliata	5	-21.37679054	2.433333333	169.2792793	0.226530612	45.133	1.808	0.327	1.74
2022	Gentiana parvula	1	NA	1.933333333	NA	NA	NA	NA	NA	NA
2022	Gentiana parvula	2	NA	2.066666667	NA	NA	NA	NA	NA	NA
2022	Gentiana parvula	3	NA	2.066666667	NA	NA	NA	NA	NA	NA
2022	Gentiana parvula	4	NA	2.3	NA	NA	NA	NA	NA	NA
2022	Gentiana parvula	5	NA	2.433333333	NA	NA	NA	NA	NA	NA
2022	Aster diplostephioides	1	-8.864019912	2.766666667	79.00630915	0.221678322	43.586	2.027	0.387	3.67
2022	Aster diplostephioides	2	-7.892205504	2.466666667	102.3031641	0.230730051	43.601	2.042	0.312	3.79
2022	Aster diplostephioides	3	-8.795333161	3.266666667	122.0684524	0.192550143	43.728	2.208	0.343	3.91
2022	Aster diplostephioides	4	-13.52043625	2.433333333	103.6995516	0.225822785	43.542	2.185	0.339	4.52
2022	Aster diplostephioides	5	-6.550527667	2.2	104.8681898	0.239578947	43.571	2.1	0.325	3.16
2022	Potentilla fruticosa var. pumila	1	NA	5.666666667	84.50842697	0.421301775	46.191	1.556	0.327	0.71
2022	Potentilla fruticosa var. pumila	2	NA	2.666666667	85.78767123	0.287684729	48.186	1.608	0.33	0.71
2022	Potentilla fruticosa var. pumila	3	NA	3.9	66.0522696	0.425146199	45.67	1.47	0.363	0.86
2022	Potentilla fruticosa var. pumila	4	NA	4.4	70.91370558	0.172303207	44.581	1.468	0.336	0.69
2022	Potentilla fruticosa var. pumila	5	NA	4.833333333	64.86238532	0.304469274	52.392	1.605	0.3	0.72
2022	Przewalskia tangutica	1	-8.514934844	3	93.97103993	0.161975835	41.919	2.315	0.314	3.91
2022	Przewalskia tangutica	2	-9.076917469	5.066666667	104.5360457	0.173069796	42.377	1.964	0.316	4.22
2022	Przewalskia tangutica	3	-12.60865543	7.033333333	94.6853977	0.138541667	42.673	2.366	0.439	3.59
2022	Przewalskia tangutica	4	-6.761422268	7.133333333	84.07057019	0.156127745	41.924	2.335	0.353	4.11
2022	Przewalskia tangutica	5	-6.086833874	7.2	96.19879847	0.153994954	42.733	2.286	0.402	3.81
2022	Incarvillea younghusbandii	1	-9.562569172	1.833333333	76.08278344	0.195887192	42.571	1.603	0.285	1.77
2022	Incarvillea younghusbandii	2	-8.862200469	1	99.40818103	0.189291598	42.907	1.605	0.331	1.77
2022	Incarvillea younghusbandii	3	-9.637197794	0.6	96.54891304	0.190673575	43.481	1.667	0.305	1.61
2022	Incarvillea younghusbandii	4	-9.267978354	0.733333333	78.18886861	0.192957746	40.164	1.575	0.3	1.61
2022	Incarvillea younghusbandii	5	-9.450571009	1.133333333	90.67714179	0.204827586	48.911	1.804	0.288	1.65
2022	Anaphalis hancockii	1	NA	NA	NA	NA	39.293	1.813	0.33	1.97
2022	Anaphalis hancockii	2	NA	NA	NA	NA	38.76	1.749	0.31	2
2022	Anaphalis hancockii	3	NA	NA	NA	NA	37.686	1.708	0.293	1.86
2022	Anaphalis hancockii	4	NA	NA	NA	NA	38.184	1.483	0.29	1.88
2022	Anaphalis hancockii	5	NA	NA	NA	NA	36.921	1.594	0.336	1.51
2022	Argentina anserina	1	-6.801198513	1.7	95.24340394	0.279149378	37.047	1.6	0.52	1.59
2022	Argentina anserina	2	-5.556628835	1.433333333	96.0891445	0.292534175	39.647	1.739	0.401	1.41
2022	Argentina anserina	3	-4.533047405	1.333333333	95.00429185	0.27705113	41.141	1.762	0.531	1.66
2022	Argentina anserina	4	NA	1.333333333	96.40112465	0.275	35.895	1.553	0.514	1.66
2022	Argentina anserina	5	-4.773167407	1.433333333	109.435269	0.278074074	47.032	1.963	0.549	1.73
2023	Kobresia pygmaea	1	-2.925291944	1.2	140.7884615	0.396946565	42.072	2.34	0.289504255	1.6
2023	Kobresia pygmaea	2	-1.519209944	1.066666667	136.5	0.427983539	40.728	2.167	0.569767905	1.5
2023	Kobresia pygmaea	3	1.098961866	1.3	145.5540541	0.342592593	42.017	2.232	0.484231343	1.2
2023	Kobresia pygmaea	4	0.029590261	1.033333333	NA	0.120754717	44.224	2.373	0.272922794	1.5
2023	Kobresia pygmaea	5	NA	1	NA	NA	44.006	2.417	0.259310294	1.5
2023	Kobresia humili	1	1.356455555	0.9	125.5357143	0.329411765	44.036	2.069	NA	2.4
2023	Kobresia humili	2	2.192707125	1.4	172.2857143	0.291139241	43.349	2.051	0.477323507	1.8
2023	Kobresia humili	3	0.881492189	1.4	132.8324022	0.302364865	44.328	2.167	0.758622826	2
2023	Kobresia humili	4	0.460750599	1.633333333	140.3521127	0.315555556	44.932	2.285	0.697108206	3.3
2023	Kobresia humili	5	0.283598987	0.966666667	137.2434211	0.302788845	44.404	2.141	NA	1.6
2023	Carex moorcroftii	1	-18.27753612	3.433333333	110.3515152	0.388235294	45.605	2.317	0.363132168	2.1
2023	Carex moorcroftii	2	-14.48849076	2.466666667	112.6108374	0.383742911	45.658	2.315	0.781732031	1.5
2023	Carex moorcroftii	3	-10.815251	1.2	108.03125	0.407272727	45.25	2.324	0.283904104	1.4
2023	Carex moorcroftii	4	-9.457201907	2.533333333	122.038961	0.34298441	45.003	2.225	0.331739781	2
2023	Carex moorcroftii	5	-5.3870433	3.266666667	96.94039735	0.487096774	45.449	2.288	0.441583235	2.5
2023	Stipa purpurea	1	NA	7.433333333	114.6210526	0.412147505	43.797	1.617	0.494436694	2.3
2023	Stipa purpurea	2	NA	5.966666667	140.2839506	0.381176471	43.613	1.706	0.138282143	1.7
2023	Stipa purpurea	3	NA	7.3	144.8835616	0.405555556	47.142	1.787	0.392329592	1.4
2023	Stipa purpurea	4	NA	7.633333333	136.4484848	0.382830626	43.857	1.746	0.985299808	1.4
2023	Stipa purpurea	5	NA	7.566666667	142.24	0.388601036	NA	NA	NA	NA
2023	Elymus nutans	1	NA	12	171.2038835	0.299418605	43.717	2.355	0.112475912	2.2
2023	Elymus nutans	2	NA	12.3	143.2016129	0.336956522	43.543	2.367	0.135347201	2.2
2023	Elymus nutans	3	NA	22.66666667	181.90625	0.260692464	43.473	2.255	0.177127593	2.1
2023	Elymus nutans	4	NA	21.1	157.1428571	0.299145299	NA	NA	NA	NA
2023	Elymus nutans	5	NA	20.06666667	158.6391753	0.280346821	NA	NA	NA	NA
2023	Lagotis brachystachya	1	-3.383205636	2.266666667	103.0480769	0.208416834	57.057	2.246	1.062730487	2.5
2023	Lagotis brachystachya	2	-4.61515458	1.9	99.86792453	0.212	56.453	2.869	0.573418999	3.2
2023	Lagotis brachystachya	3	-5.025095478	1.7	102.776699	0.208080808	46.157	2.074	NA	2.6
2023	Lagotis brachystachya	4	-5.575929498	1.433333333	89.92473118	0.236641221	45.658	2.087	0.340992615	1.9
2023	Lagotis brachystachya	5	-4.079319763	1.833333333	105.1764706	0.21039604	46.326	2.109	0.641596887	2.8
2023	Lancea tibetica	1	NA	0.566666667	145.5714286	0.197492163	41.246	1.997	0.416464865	3.7
2023	Lancea tibetica	2	NA	0.333333333	125.9764706	0.215736041	42.281	1.998	0.307082803	3
2023	Lancea tibetica	3	NA	0.566666667	158.5733333	0.163755459	39.832	1.909	0.207243987	3
2023	Lancea tibetica	4	NA	0.3	145.5769231	0.197468354	40.737	1.984	0.196393598	3.1
2023	Lancea tibetica	5	NA	0.433333333	154.8947368	0.213483146	36.678	1.784	0.25888943	2.5
2023	Potentilla saundersiana	1	-1.173612783	0.8	164.0645161	0.18128655	42.431	2.329	0.446781013	2
2023	Potentilla saundersiana	2	-0.593129627	0.5	138.3947368	0.162393162	42.454	2.298	0.957757143	1.7
2023	Potentilla saundersiana	3	0.888453085	1.2	123.1196581	0.181114551	41.576	2.326	0.288524107	6
2023	Potentilla saundersiana	4	NA	1.366666667	152.4347826	0.145018916	41.962	2.344	0.146554891	0.1
2023	Potentilla saundersiana	5	-0.352799628	1.333333333	128.4130435	0.177263969	42.067	2.281	0.943690566	2
2023	Potentilla bifurca	1	-2.609463685	2.9	145.4971751	0.196013289	44.031	1.671	0.397459524	2
2023	Potentilla bifurca	2	-5.507068194	2.433333333	76.47398844	0.248920863	45.435	1.71	0.148622685	1.7
2023	Potentilla bifurca	3	-5.202985632	2.333333333	128.2047244	0.23605948	44.714	1.759	0.258065033	1.6
2023	Potentilla bifurca	4	-3.326778906	1.7	123.9245283	0.206225681	44.709	1.77	0.395281835	1.3
2023	Potentilla bifurca	5	-2.053966773	3.1	146.7045455	0.251908397	44.55	1.769	0.281414833	1.5
2023	Potentilla multifida	1	1.320644521	1.566666667	132.4226804	0.217977528	45.449	2.596	NA	2.7
2023	Potentilla multifida	2	0.462276397	2.133333333	110.5053763	0.233375157	45.272	2.293	0.406391096	1.9
2023	Potentilla multifida	3	2.599947012	1.933333333	129.1130435	0.264976959	45.494	2.344	0.525231596	2.7
2023	Potentilla multifida	4	-0.39604127	2	129.3627451	0.23943662	45.17	2.345	NA	3.5
2023	Potentilla multifida	5	0.442286623	1.566666667	131.8133333	0.257731959	45.41	2.323	0.669434659	1.5
2023	Oxytropis proboscidea	1	-10.3672614	2.2	137.2428571	0.174129353	46.084	3.201	0.136694516	2.3
2023	Oxytropis proboscidea	2	-25.52798547	1.766666667	126.1982759	0.19047619	46.296	3.383	0.239985326	0.6
2023	Oxytropis proboscidea	3	NA	2.533333333	137.3925926	0.176933159	46.242	3.359	0.316179063	1.9
2023	Oxytropis proboscidea	4	-20.01255436	1.566666667	129.5810811	0.155299056	43.121	3.068	0.421449722	2.1
2023	Oxytropis proboscidea	5	-18.11168852	1.866666667	122.4354839	0.158163265	49.488	3.346	0.393726953	1.6
2023	Lamiophlomis rotata	1	NA	2.6	97.99424184	0.161851507	39.896	2.224	0.359170775	4.7
2023	Lamiophlomis rotata	2	NA	2.3	71.11774601	0.144278607	38.233	1.938	0.409354167	5
2023	Lamiophlomis rotata	3	NA	1.166666667	69.46076233	0.151778118	38.168	1.924	0.618049689	4.6
2023	Lamiophlomis rotata	4	NA	0.933333333	NA	0.131558029	39.326	2.154	0.319190571	4.8
2023	Lamiophlomis rotata	5	NA	0.866666667	84.2659176	0.152266895	39.348	1.725	0.887552349	3.2
2023	Saussurea stoliczkai	1	1.051169589	1.3	144.1485149	0.188432836	41.85	2.505	0.507262591	2.5
2023	Saussurea stoliczkai	2	0.231072355	2.633333333	141.875	0.195439739	43.415	2.384	0.591235846	2.3
2023	Saussurea stoliczkai	3	5.097802991	1.433333333	120.9238095	0.213414634	43.142	2.447	0.54025625	2.4
2023	Saussurea stoliczkai	4	0.659306586	1.1	135.5102041	0.225806452	42.054	2.533	0.417375184	2.7
2023	Saussurea stoliczkai	5	3.867899686	1.933333333	40.46206897	0.264840183	42.987	2.382	0.214552023	2.8
2023	Leontopodium pusillum	1	-11.51145959	0.7	214.7535211	0.254937163	42.482	2.064	0.424495752	4.3
2023	Leontopodium pusillum	2	-11.737458	0.933333333	225.864	0.258264463	41.629	2.058	0.46079562	3.5
2023	Leontopodium pusillum	3	-11.77797571	0.566666667	197.4552239	0.257692308	44.36	2.114	0.262366552	3.7
2023	Leontopodium pusillum	4	-11.55663263	1.133333333	211.9552239	0.25	42.146	2.025	0.443634231	3.6
2023	Leontopodium pusillum	5	-11.81452997	1	179.6842105	0.302788845	NA	NA	NA	NA
2023	Aster hispidus	1	-26.16557059	0.933333333	195	0.208538588	36.828	2.366	0.785666447	4.9
2023	Aster hispidus	2	-0.575247692	0.566666667	188.75	0.213425129	33.032	2.105	0.970592857	3.4
2023	Aster hispidus	3	-2.266803579	0.533333333	194.1869919	0.226519337	36.35	2.397	0.598276056	3.8
2023	Aster hispidus	4	-5.446033516	1.733333333	180.9387755	0.235576923	36.012	2.345	0.487348175	3.5
2023	Aster hispidus	5	1.593889997	1	178.4736842	0.217973231	35.222	2.224	0.604571992	3.4
2023	Thalictrum alpinum	1	NA	0.633333333	129.6888889	0.213270142	40.845	1.78	NA	1.5
2023	Thalictrum alpinum	2	NA	0.166666667	115.8412698	0.250996016	43.968	2.185	0.398536706	3
2023	Thalictrum alpinum	3	NA	0.266666667	154.02	0.208333333	NA	NA	NA	NA
2023	Thalictrum alpinum	4	NA	0.7	152.969697	0.291176471	NA	NA	NA	NA
2023	Thalictrum alpinum	5	NA	0.666666667	176.5510204	0.310126582	NA	NA	NA	NA
2023	Veronica ciliata	1	-0.624547735	2.466666667	207.8536585	0.164	44.624	1.801	0.29539879	3.4
2023	Veronica ciliata	2	-1.39172956	1.5	222.1555556	0.149750416	43.984	1.973	0.361853159	3.4
2023	Veronica ciliata	3	-2.061943334	2.233333333	205.9789474	0.146604938	43.694	1.882	0.543126993	2.5
2023	Veronica ciliata	4	-0.109266295	1.9	192.519685	0.173260573	43.61	1.852	0.308118431	2.7
2023	Veronica ciliata	5	NA	2.166666667	220.9826087	0.143929912	43.863	1.892	0.431381132	2.9
2023	Aster diplostephioides	1	-1.008493781	1.366666667	142.6021505	0.158432709	38.774	2.051	0.776734472	3.7
2023	Aster diplostephioides	2	-1.208633152	1.366666667	132.9827586	0.169590643	33.888	1.793	0.404001287	4.7
2023	Aster diplostephioides	3	-1.368093994	1.566666667	139.4951456	0.154887218	37.261	1.936	0.658564082	4.9
2023	Aster diplostephioides	4	-1.420432079	1.533333333	143.2289157	0.173640167	35.141	1.856	0.313212816	4.7
2023	Aster diplostephioides	5	-0.668425349	1.4	139.0810811	0.162995595	37.607	1.939	0.318673758	4.8
2023	Potentilla fruticosa var. pumila	1	-16.32510799	5.666666667	71.68981481	0.282352941	46.091	2.073	0.233687316	0.8
2023	Potentilla fruticosa var. pumila	2	-19.63687118	2.666666667	71.70342205	0.31763285	49.096	2.156	0.252730882	0.9
2023	Potentilla fruticosa var. pumila	3	-21.84870046	3.9	94.68452381	0.311111111	47.479	2.117	0.225622571	1.1
2023	Potentilla fruticosa var. pumila	4	-21.3615175	4.4	79.46327684	0.302047782	44.163	1.97	0.169954412	1
2023	Potentilla fruticosa var. pumila	5	-17.26915558	4.833333333	76.57142857	0.367834395	52.669	2.2	0.583169681	0.9
2023	Przewalskia tangutica	1	NA	1.033333333	157.2147651	0.123651452	40.457	2.791	0.633431879	6.3
2023	Przewalskia tangutica	2	NA	0.7	107.3125	0.152988048	41.084	2.869	0.814399808	4.8
2023	Przewalskia tangutica	3	NA	1	113.0397351	0.158613445	41.146	2.902	0.899138036	5.5
2023	Przewalskia tangutica	4	NA	0.533333333	119.9685039	0.160556258	39.741	2.577	0.720711755	6
2023	Przewalskia tangutica	5	NA	1.1	122.7720588	0.131528046	39.652	2.561	0.299623333	5
2023	Incarvillea younghusbandii	1	9.508902947	1.866666667	68.93333333	0.218181818	39.017	2.176	0.314828704	3.3
2023	Incarvillea younghusbandii	2	8.531779678	1.366666667	81.46	0.197238659	40.6	2.252	0.282748828	2.4
2023	Incarvillea younghusbandii	3	6.311061492	2.3	77.89473684	0.209713024	33.956	2.093	0.470897619	2.2
2023	Incarvillea younghusbandii	4	2.225532868	2.066666667	77.88181818	0.221774194	31.165	1.789	0.442513548	2.2
2023	Incarvillea younghusbandii	5	-1.214337246	1.733333333	94.875	0.188976378	34.604	1.963	0.43516189	2.9
2023	Anaphalis hancockii	1	-6.038290723	3.7	152.2450331	0.123872026	40.535	1.85	0.344609797	2.9
2023	Anaphalis hancockii	2	-7.569698097	3.4	152.9908257	0.121787709	41.188	1.882	0.327048661	3.3
2023	Anaphalis hancockii	3	-5.871961632	5.633333333	168.9339623	0.116611661	40.609	2.057	0.222169605	2.8
2023	Anaphalis hancockii	4	-7.633022168	3.566666667	154.1111111	0.126205083	43.387	2.033	0.422382692	2.5
2023	Anaphalis hancockii	5	-8.417383876	3.966666667	157.3903509	0.107852412	40.326	1.875	0.155441241	2.7
2023	Argentina anserina	1	2.028154285	0.7	145.6185567	0.226635514	40.868	1.707	0.523584733	1.9
2023	Argentina anserina	2	6.785978942	0.6	157.247619	0.182926829	40.91	1.626	0.426238306	1.3
2023	Argentina anserina	3	4.203475408	0.7	156.3009709	0.198076923	43.47	1.686	0.536437719	2.5
2023	Argentina anserina	4	2.978207073	0.666666667	155.1515152	0.193359375	41.325	1.69	0.323970205	1.9
2023	Argentina anserina	5	0.590583449	1.033333333	148.9908257	0.186963979	41.74	1.746	NA	1.9
